# Supplementary material for: Mortality in sea lions is associated with the introduction of the H5N1 clade 2.3.4.4b virus in Brazil October 2023: whole genome sequencing and phylogenetic analysis
Source: BMC Vet Res. 2024 Jul 2;20:285. doi: 10.1186/s12917-024-04137-1 (PMC11221036; doi:10.1186/s12917-024-04137-1)
Supplement: Supplementary file 3 — Supplementary Material 3: Supplementary Table 1. Summary of tested animals on the coast of Santa Catarina State. [file 12917_2024_4137_MOESM3_ESM.xlsx]

## Sheet: Sampled animals
Journal	BMC Veterinary Research
Manuscript Title	Mortality in Sea Lions is associated with the introduction of the H5N1 clade 2.3.4.4b virus in Brazil, October 2023: Whole genome sequencing and phylogenetic analysis
Authors	Andreina Carvalho de Araújo, Andrew Yong Cho, Laura Morais Nascimento Silva, Thais Camilo Corrêa, Gabriela Cristini de Souza, Adriana Silva Albuquerque, Eduardo Macagnan, Cristiane K. M. Kolesnikvoas, Rafael Meurer, Jenyffer Vierheller Vieira, Giulia Gaglianone Lemos, André Silva Barreto, Jeferson Luis Dick, Karina Rejane Groch, Pedro Volkmer de Castilho, Deyvid Amgarten, Fernanda Malta, Michael …
Supplementary Table 1.	Summary of tested animals on the coast of Santa Catarina State.
Sample ID/Investigation number	Location	State	Species	Orders	Collection date	Confirmation date	Sample types tested	Testing results	Influenza-A diagnostic laboratory	Detailed stranding information
124122	Imbituba	Santa Catarina	Larus dominicanus	Charadriiformes	2023-06-20	not applicable	cloacal swab	negative	PREVIR - MCTI	https://simba.petrobras.com.br/simba/web/sistema/pmp/8/individualfaunaoccurrence/244021
124122	Imbituba	Santa Catarina	Larus dominicanus	Charadriiformes	2023-06-20	not applicable	cloacal swab	negative	PREVIR - MCTI	https://simba.petrobras.com.br/simba/web/sistema/pmp/8/individualfaunaoccurrence/244021
91235	Florianópolis	Santa Catarina	Spheniscus magellanicus	Sphenisciformes	2023-06-21	not applicable	cloacal swab	negative	PREVIR - MCTI	https://simba.petrobras.com.br/simba/web/sistema/pmp/8/individualfaunaoccurrence/244152
42162060003	São Francisco do Sul	Santa Catarina	Thalasseus maximus	Charadriiformes	not informed	2023-06-26	not informed	positive	LFDA-SP	Not available
94031	Imbituba	Santa Catarina	Larus dominicanus	Charadriiformes	2023-07-03	2023-07-25	cloacal swab	negative	PREVIR - MCTI	https://simba.petrobras.com.br/simba/web/sistema/pmp/8/individualfaunaoccurrence/245049
77176	Florianópolis	Santa Catarina	Larus dominicanus	Charadriiformes	2023-07-03	2023-07-27	cloacal swab	negative	PREVIR - MCTI	https://simba.petrobras.com.br/simba/web/sistema/pmp/8/individualfaunaoccurrence/246067
149878	Florianópolis	Santa Catarina	Larus dominicanus	Charadriiformes	2023-07-05	2023-07-27	cloacal swab	negative	PREVIR - MCTI	https://simba.petrobras.com.br/simba/web/sistema/pmp/8/individualfaunaoccurrence/246331
77179	Florianópolis	Santa Catarina	Larus dominicanus	Charadriiformes	2023-07-05	2023-07-28	cloacal swab	negative	PREVIR - MCTI	https://simba.petrobras.com.br/simba/web/sistema/pmp/8/individualfaunaoccurrence/246435
150584	Florianópolis	Santa Catarina	Larus dominicanus	Charadriiformes	2023-07-05	2023-07-28	cloacal swab	negative	PREVIR - MCTI	https://simba.petrobras.com.br/simba/web/sistema/pmp/8/individualfaunaoccurrence/246585
77775	São Francisco do Sul	Santa Catarina	Spheniscus magellanicus	Sphenisciformes	2023-07-05	2023-07-28	cloacal swab	negative	PREVIR - MCTI	https://simba.petrobras.com.br/simba/web/sistema/pmp/8/individualfaunaoccurrence/247326
148574	Bombinhas	Santa Catarina	Larus dominicanus	Charadriiformes	2023-07-07	2023-08-29	cloacal swab	negative	PREVIR - MCTI	https://simba.petrobras.com.br/simba/web/sistema/pmp/8/individualfaunaoccurrence/246292
115692	Governador Celso Ramos	Santa Catarina	Larus dominicanus	Charadriiformes	2023-07-07	2023-09-05	cloacal swab	negative	PREVIR - MCTI	https://simba.petrobras.com.br/simba/web/sistema/pmp/8/individualfaunaoccurrence/246457
158351	Penha	Santa Catarina	Spheniscus magellanicus	Sphenisciformes	2023-07-07	2023-09-18	cloacal swab	negative	PREVIR - MCTI	https://simba.petrobras.com.br/simba/web/sistema/pmp/8/individualfaunaoccurrence/247319
70385	Governador Celso Ramos	Santa Catarina	Larus dominicanus	Charadriiformes	2023-07-07	2023-09-23	cloacal swab	negative	PREVIR - MCTI	https://simba.petrobras.com.br/simba/web/sistema/pmp/8/individualfaunaoccurrence/247452
114157	Biguaçu	Santa Catarina	Spheniscus magellanicus	Sphenisciformes	2023-07-10	2023-09-27	cloacal swab	negative	PREVIR - MCTI	https://simba.petrobras.com.br/simba/web/sistema/pmp/8/individualfaunaoccurrence/247387
132672	Penha	Santa Catarina	Phalacrocorax brasilianus	Suliformes	2023-07-14	2023-09-29	cloacal swab	negative	PREVIR - MCTI	https://simba.petrobras.com.br/simba/web/sistema/pmp/8/individualfaunaoccurrence/247996
148532	Barra Velha	Santa Catarina	Larus dominicanus	Charadriiformes	2023-07-14	2023-10-06	cloacal swab	negative	PREVIR - MCTI	https://simba.petrobras.com.br/simba/web/sistema/pmp/8/individualfaunaoccurrence/248140
163690	Penha	Santa Catarina	Spheniscus magellanicus	Sphenisciformes	2023-07-19	2023-10-06	cloacal swab	negative	PREVIR - MCTI	https://simba.petrobras.com.br/simba/web/sistema/pmp/8/individualfaunaoccurrence/247582
164708	Balneário Camboriú	Santa Catarina	Spheniscus magellanicus	Sphenisciformes	2023-07-19	2023-10-19	cloacal swab	negative	PREVIR - MCTI	https://simba.petrobras.com.br/simba/web/sistema/pmp/8/individualfaunaoccurrence/247650
43689	Bombinhas	Santa Catarina	Thalasseus acuflavidus	Charadriiformes	2023-07-19	2023-10-23	cloacal swab	negative	PREVIR - MCTI	https://simba.petrobras.com.br/simba/web/sistema/pmp/8/individualfaunaoccurrence/248554
172107	Itajaí	Santa Catarina	Larus dominicanus	Charadriiformes	2023-07-19	2023-10-25	cloacal swab	negative	PREVIR - MCTI	https://simba.petrobras.com.br/simba/web/sistema/pmp/8/individualfaunaoccurrence/248767
120630	Imbituba	Santa Catarina	Larus dominicanus	Charadriiformes	2023-07-20	2023-11-09	cloacal swab	negative	PREVIR - MCTI	https://simba.petrobras.com.br/simba/web/sistema/pmp/8/individualfaunaoccurrence/247841
95824	Garopaba	Santa Catarina	Larus dominicanus	Charadriiformes	2023-07-20	not applicable	cloacal swab	negative	PREVIR - MCTI	https://simba.petrobras.com.br/simba/web/sistema/pmp/8/individualfaunaoccurrence/247934
74876	Garopaba	Santa Catarina	Spheniscus magellanicus	Sphenisciformes	2023-07-20	not applicable	cloacal swab	negative	PREVIR - MCTI	https://simba.petrobras.com.br/simba/web/sistema/pmp/8/individualfaunaoccurrence/247235
74877	Garopaba	Santa Catarina	Spheniscus magellanicus	Sphenisciformes	2023-07-20	not applicable	cloacal swab	negative	PREVIR - MCTI	https://simba.petrobras.com.br/simba/web/sistema/pmp/8/individualfaunaoccurrence/247236
95827	Garopaba	Santa Catarina	Spheniscus magellanicus	Sphenisciformes	2023-07-20	not applicable	cloacal swab	negative	PREVIR - MCTI	https://simba.petrobras.com.br/simba/web/sistema/pmp/8/individualfaunaoccurrence/248548
124134	Imbituba	Santa Catarina	Spheniscus magellanicus	Sphenisciformes	2023-07-20	not applicable	cloacal swab	negative	PREVIR - MCTI	https://simba.petrobras.com.br/simba/web/sistema/pmp/8/individualfaunaoccurrence/247373
73599	Palhoça	Santa Catarina	Spheniscus magellanicus	Sphenisciformes	2023-07-20	not applicable	cloacal swab	negative	PREVIR - MCTI	https://simba.petrobras.com.br/simba/web/sistema/pmp/8/individualfaunaoccurrence/245711
120626	Laguna	Santa Catarina	Spheniscus magellanicus	Sphenisciformes	2023-07-20	not applicable	cloacal swab	negative	PREVIR - MCTI	https://simba.petrobras.com.br/simba/web/sistema/pmp/8/individualfaunaoccurrence/247617
60438	Biguaçu	Santa Catarina	Thalasseus acuflavidus	Charadriiformes	2023-07-20	not applicable	cloacal swab	negative	PREVIR - MCTI	https://simba.petrobras.com.br/simba/web/sistema/pmp/8/individualfaunaoccurrence/249230
91235	Florianópolis	Santa Catarina	Spheniscus magellanicus	Sphenisciformes	2023-07-21	not applicable	cloacal swab	negative	PREVIR - MCTI	https://simba.petrobras.com.br/simba/web/sistema/pmp/8/individualfaunaoccurrence/244152
77176	Florianópolis	Santa Catarina	Larus dominicanus	Charadriiformes	2023-07-21	not applicable	cloacal swab	negative	PREVIR - MCTI	https://simba.petrobras.com.br/simba/web/sistema/pmp/8/individualfaunaoccurrence/246067
149878	Florianópolis	Santa Catarina	Larus dominicanus	Charadriiformes	2023-07-21	not applicable	cloacal swab	negative	PREVIR - MCTI	https://simba.petrobras.com.br/simba/web/sistema/pmp/8/individualfaunaoccurrence/246331
77179	Florianópolis	Santa Catarina	Larus dominicanus	Charadriiformes	2023-07-21	not applicable	cloacal swab	negative	PREVIR - MCTI	https://simba.petrobras.com.br/simba/web/sistema/pmp/8/individualfaunaoccurrence/246435
94031	Imbituba	Santa Catarina	Larus dominicanus	Charadriiformes	2023-07-21	not applicable	cloacal swab	negative	PREVIR - MCTI	https://simba.petrobras.com.br/simba/web/sistema/pmp/8/individualfaunaoccurrence/245049
150584	Florianópolis	Santa Catarina	Larus dominicanus	Charadriiformes	2023-07-21	not applicable	cloacal swab	negative	PREVIR - MCTI	https://simba.petrobras.com.br/simba/web/sistema/pmp/8/individualfaunaoccurrence/246585
114157	Biguaçu	Santa Catarina	Spheniscus magellanicus	Sphenisciformes	2023-07-21	not applicable	cloacal swab	negative	PREVIR - MCTI	https://simba.petrobras.com.br/simba/web/sistema/pmp/8/individualfaunaoccurrence/247387
158618	Florianópolis	Santa Catarina	Spheniscus magellanicus	Sphenisciformes	2023-07-21	not applicable	cloacal swab	negative	PREVIR - MCTI	https://simba.petrobras.com.br/simba/web/sistema/pmp/8/individualfaunaoccurrence/247425
14709	Florianópolis	Santa Catarina	Larus dominicanus	Charadriiformes	2023-07-21	not applicable	cloacal swab	negative	PREVIR - MCTI	https://simba.petrobras.com.br/simba/web/sistema/pmp/8/individualfaunaoccurrence/248262
73987	Garopaba	Santa Catarina	Larus dominicanus	Charadriiformes	2023-07-21	not applicable	cloacal swab	negative	PREVIR - MCTI	https://simba.petrobras.com.br/simba/web/sistema/pmp/8/individualfaunaoccurrence/246771
120611	Laguna	Santa Catarina	Larus dominicanus	Charadriiformes	2023-07-21	not applicable	cloacal swab	negative	PREVIR - MCTI	https://simba.petrobras.com.br/simba/web/sistema/pmp/8/individualfaunaoccurrence/246688
124126	Imbituba	Santa Catarina	Sula leucogaster	Suliformes	2023-07-21	not applicable	cloacal swab	negative	PREVIR - MCTI	https://simba.petrobras.com.br/simba/web/sistema/pmp/8/individualfaunaoccurrence/246188
171434	Florianópolis	Santa Catarina	Phalacrocorax brasilianus	Suliformes	2023-07-21	not applicable	cloacal swab	negative	PREVIR - MCTI	https://simba.petrobras.com.br/simba/web/sistema/pmp/8/individualfaunaoccurrence/248376
171696	Florianópolis	Santa Catarina	Larus dominicanus	Charadriiformes	2023-07-21	not applicable	cloacal swab	negative	PREVIR - MCTI	https://simba.petrobras.com.br/simba/web/sistema/pmp/8/individualfaunaoccurrence/248522
14718	Florianópolis	Santa Catarina	Spheniscus magellanicus	Sphenisciformes	2023-07-21	not applicable	cloacal swab	negative	PREVIR - MCTI	https://simba.petrobras.com.br/simba/web/sistema/pmp/8/individualfaunaoccurrence/248657
91285	Florianópolis	Santa Catarina	Spheniscus magellanicus	Sphenisciformes	2023-07-21	not applicable	cloacal swab	negative	PREVIR - MCTI	https://simba.petrobras.com.br/simba/web/sistema/pmp/8/individualfaunaoccurrence/248793
172112	Florianópolis	Santa Catarina	Larus dominicanus	Charadriiformes	2023-07-21	not applicable	cloacal swab	negative	PREVIR - MCTI	https://simba.petrobras.com.br/simba/web/sistema/pmp/8/individualfaunaoccurrence/249780
93260	Itapoá	Santa Catarina	Spheniscus magellanicus	Sphenisciformes	2023-07-23	not applicable	cloacal swab	negative	PREVIR - MCTI	https://simba.petrobras.com.br/simba/web/sistema/pmp/8/individualfaunaoccurrence/249222
79194	Barra do Sul	Santa Catarina	Spheniscus magellanicus	Sphenisciformes	2023-07-23	not applicable	cloacal swab	negative	PREVIR - MCTI	https://simba.petrobras.com.br/simba/web/sistema/pmp/8/individualfaunaoccurrence/249368
152541	Barra do Sul	Santa Catarina	Spheniscus magellanicus	Sphenisciformes	2023-07-23	not applicable	cloacal swab	negative	PREVIR - MCTI	https://simba.petrobras.com.br/simba/web/sistema/pmp/8/individualfaunaoccurrence/249342
172166	Florianópolis	Santa Catarina	Spheniscus magellanicus	Sphenisciformes	2023-07-24	not applicable	cloacal swab	negative	PREVIR - MCTI	https://simba.petrobras.com.br/simba/web/sistema/pmp/8/individualfaunaoccurrence/249790
170915	Florianópolis	Santa Catarina	Larus dominicanus	Charadriiformes	2023-07-24	not applicable	cloacal swab	negative	PREVIR - MCTI	https://simba.petrobras.com.br/simba/web/sistema/pmp/8/individualfaunaoccurrence/249938
172333	Florianópolis	Santa Catarina	Spheniscus magellanicus	Sphenisciformes	2023-07-24	not applicable	cloacal swab	negative	PREVIR - MCTI	https://simba.petrobras.com.br/simba/web/sistema/pmp/8/individualfaunaoccurrence/249835
77338	Florianópolis	Santa Catarina	Larus dominicanus	Charadriiformes	2023-07-24	not applicable	cloacal swab	negative	PREVIR - MCTI	https://simba.petrobras.com.br/simba/web/sistema/pmp/8/individualfaunaoccurrence/250002
42084500002	Itapoá	Santa Catarina	Thalasseus maximus	Charadriiformes	not informed	2023-07-25	not informed	positive	LFDA-SP	Not available
42113060006	Navegantes	Santa Catarina	Thalasseus maximus	Charadriiformes	not informed	2023-07-27	not informed	positive	LFDA-SP	Not available
42162060005	São Francisco do Sul	Santa Catarina	Thalasseus acuflavidus	Charadriiformes	not informed	2023-07-27	not informed	positive	LFDA-SP	Not available
42091020012	Joinville	Santa Catarina	Thalasseus maximus	Charadriiformes	not informed	2023-07-28	not informed	positive	LFDA-SP	Not available
42125020006	Penha	Santa Catarina	Thalasseus maximus	Charadriiformes	not informed	2023-07-28	not informed	positive	LFDA-SP	Not available
42162060005	São Francisco do Sul	Santa Catarina	Thalasseus maximus	Charadriiformes	not informed	2023-07-28	not informed	positive	LFDA-SP	Not available
164708	Balneário Camboriú	Santa Catarina	Spheniscus magellanicus	Sphenisciformes	2023-08-06	not applicable	cloacal swab	negative	PREVIR - MCTI	https://simba.petrobras.com.br/simba/web/sistema/pmp/8/individualfaunaoccurrence/247650
173571	Penha	Santa Catarina	Spheniscus magellanicus	Sphenisciformes	2023-08-06	not applicable	cloacal swab	negative	PREVIR - MCTI	https://simba.petrobras.com.br/simba/web/sistema/pmp/8/individualfaunaoccurrence/250565
83495	Navegantes	Santa Catarina	Sterna hirundinacea	Charadriiformes	2023-08-06	not applicable	cloacal swab	negative	PREVIR - MCTI	https://simba.petrobras.com.br/simba/web/sistema/pmp/8/individualfaunaoccurrence/249786
79194	Barra do Sul	Santa Catarina	Spheniscus magellanicus	Sphenisciformes	2023-08-06	not applicable	cloacal swab	negative	PREVIR - MCTI	https://simba.petrobras.com.br/simba/web/sistema/pmp/8/individualfaunaoccurrence/249368
91285	Florianópolis	Santa Catarina	Spheniscus magellanicus	Sphenisciformes	2023-08-07	not applicable	cloacal swab	negative	PREVIR - MCTI	https://simba.petrobras.com.br/simba/web/sistema/pmp/8/individualfaunaoccurrence/248793
174618	Florianópolis	Santa Catarina	Larus dominicanus	Charadriiformes	2023-08-07	not applicable	cloacal swab	negative	PREVIR - MCTI	https://simba.petrobras.com.br/simba/web/sistema/pmp/8/individualfaunaoccurrence/251382
174315	Florianópolis	Santa Catarina	Larus dominicanus	Charadriiformes	2023-08-07	not applicable	cloacal swab	negative	PREVIR - MCTI	https://simba.petrobras.com.br/simba/web/sistema/pmp/8/individualfaunaoccurrence/250951
110389	Florianópolis	Santa Catarina	Larus dominicanus	Charadriiformes	2023-08-07	not applicable	cloacal swab	negative	PREVIR - MCTI	https://simba.petrobras.com.br/simba/web/sistema/pmp/8/individualfaunaoccurrence/250454
173658	Florianópolis	Santa Catarina	Larus dominicanus	Charadriiformes	2023-08-07	not applicable	cloacal swab	negative	PREVIR - MCTI	https://simba.petrobras.com.br/simba/web/sistema/pmp/8/individualfaunaoccurrence/250588
139481	Florianópolis	Santa Catarina	Larus dominicanus	Charadriiformes	2023-08-07	not applicable	cloacal swab	negative	PREVIR - MCTI	https://simba.petrobras.com.br/simba/web/sistema/pmp/8/individualfaunaoccurrence/251835
173966	Florianópolis	Santa Catarina	Larus dominicanus	Charadriiformes	2023-08-07	not applicable	cloacal swab	negative	PREVIR - MCTI	https://simba.petrobras.com.br/simba/web/sistema/pmp/8/individualfaunaoccurrence/251218
110394	Florianópolis	Santa Catarina	Sula leucogaster	Suliformes	2023-08-07	not applicable	cloacal swab	negative	PREVIR - MCTI	https://simba.petrobras.com.br/simba/web/sistema/pmp/8/individualfaunaoccurrence/252116
173888	Florianópolis	Santa Catarina	Spheniscus magellanicus	Sphenisciformes	2023-08-07	not applicable	cloacal swab	negative	PREVIR - MCTI	https://simba.petrobras.com.br/simba/web/sistema/pmp/8/individualfaunaoccurrence/252089
174516	Florianópolis	Santa Catarina	Spheniscus magellanicus	Sphenisciformes	2023-08-07	not applicable	cloacal swab	negative	PREVIR - MCTI	https://simba.petrobras.com.br/simba/web/sistema/pmp/8/individualfaunaoccurrence/251322
174657	Florianópolis	Santa Catarina	Spheniscus magellanicus	Sphenisciformes	2023-08-07	not applicable	cloacal swab	negative	PREVIR - MCTI	https://simba.petrobras.com.br/simba/web/sistema/pmp/8/individualfaunaoccurrence/251503
175760	Florianópolis	Santa Catarina	Spheniscus magellanicus	Sphenisciformes	2023-08-07	not applicable	cloacal swab	negative	PREVIR - MCTI	https://simba.petrobras.com.br/simba/web/sistema/pmp/8/individualfaunaoccurrence/252304
172333	Florianópolis	Santa Catarina	Spheniscus magellanicus	Sphenisciformes	2023-08-07	not applicable	cloacal swab	negative	PREVIR - MCTI	https://simba.petrobras.com.br/simba/web/sistema/pmp/8/individualfaunaoccurrence/249835
77775	São Francisco do Sul	Santa Catarina	Spheniscus magellanicus	Sphenisciformes	2023-08-07	not applicable	cloacal swab	negative	PREVIR - MCTI	https://simba.petrobras.com.br/simba/web/sistema/pmp/8/individualfaunaoccurrence/247326
173848	Florianópolis	Santa Catarina	Spheniscus magellanicus	Sphenisciformes	2023-08-07	not applicable	cloacal swab	negative	PREVIR - MCTI	https://simba.petrobras.com.br/simba/web/sistema/pmp/8/individualfaunaoccurrence/250720
127303	Itapocú	Santa Catarina	Spheniscus magellanicus	Sphenisciformes	2023-08-07	not applicable	cloacal swab	negative	PREVIR - MCTI	https://simba.petrobras.com.br/simba/web/sistema/pmp/8/individualfaunaoccurrence/252690
127468	Barra do Sul	Santa Catarina	Spheniscus magellanicus	Sphenisciformes	2023-08-07	not applicable	cloacal swab	negative	PREVIR - MCTI	https://simba.petrobras.com.br/simba/web/sistema/pmp/8/individualfaunaoccurrence/252691
178695	Florianópolis	Santa Catarina	Sula leucogaster	Suliformes	2023-08-20	not applicable	cloacal swab	negative	PREVIR - MCTI	https://simba.petrobras.com.br/simba/web/sistema/pmp/8/individualfaunaoccurrence/253261
188114	Florianópolis	Santa Catarina	Phalacrocorax brasilianus	Suliformes	2023-08-20	not applicable	cloacal swab	negative	PREVIR - MCTI	https://simba.petrobras.com.br/simba/web/sistema/pmp/8/individualfaunaoccurrence/256838
149922	Florianópolis	Santa Catarina	Larus dominicanus	Charadriiformes	2023-08-20	not applicable	cloacal swab	negative	PREVIR - MCTI	https://simba.petrobras.com.br/simba/web/sistema/pmp/8/individualfaunaoccurrence/255175
58776	Governador Celso Ramos	Santa Catarina	Larus dominicanus	Charadriiformes	2023-08-20	not applicable	cloacal swab	negative	PREVIR - MCTI	https://simba.petrobras.com.br/simba/web/sistema/pmp/8/individualfaunaoccurrence/255756
139393	Itajaí	Santa Catarina	Larus dominicanus	Charadriiformes	2023-08-20	not applicable	cloacal swab	negative	PREVIR - MCTI	https://simba.petrobras.com.br/simba/web/sistema/pmp/8/individualfaunaoccurrence/255308
132687	Balneário Piçarras	Santa Catarina	Larus dominicanus	Charadriiformes	2023-08-20	not applicable	cloacal swab	negative	PREVIR - MCTI	https://simba.petrobras.com.br/simba/web/sistema/pmp/8/individualfaunaoccurrence/257016
129481	São Francisco do Sul	Santa Catarina	Spheniscus magellanicus	Sphenisciformes	2023-08-20	not applicable	cloacal swab	negative	PREVIR - MCTI	https://simba.petrobras.com.br/simba/web/sistema/pmp/8/individualfaunaoccurrence/253158
127303	Itapocú	Santa Catarina	Spheniscus magellanicus	Sphenisciformes	2023-08-20	not applicable	cloacal swab	negative	PREVIR - MCTI	https://simba.petrobras.com.br/simba/web/sistema/pmp/8/individualfaunaoccurrence/252690
152543	São Francisco do Sul	Santa Catarina	Spheniscus magellanicus	Sphenisciformes	2023-08-20	not applicable	cloacal swab	negative	PREVIR - MCTI	https://simba.petrobras.com.br/simba/web/sistema/pmp/8/individualfaunaoccurrence/254185
79194	Barra do Sul	Santa Catarina	Spheniscus magellanicus	Sphenisciformes	2023-08-21	not applicable	cloacal swab	negative	PREVIR - MCTI	https://simba.petrobras.com.br/simba/web/sistema/pmp/8/individualfaunaoccurrence/249368
184953	Florianópolis	Santa Catarina	Spheniscus magellanicus	Sphenisciformes	2023-08-21	not applicable	cloacal swab	negative	PREVIR - MCTI	https://simba.petrobras.com.br/simba/web/sistema/pmp/8/individualfaunaoccurrence/255771
181473	Florianópolis	Santa Catarina	Spheniscus magellanicus	Sphenisciformes	2023-08-21	not applicable	cloacal swab	negative	PREVIR - MCTI	https://simba.petrobras.com.br/simba/web/sistema/pmp/8/individualfaunaoccurrence/253880
152783	Florianópolis	Santa Catarina	Spheniscus magellanicus	Sphenisciformes	2023-08-21	not applicable	cloacal swab	negative	PREVIR - MCTI	https://simba.petrobras.com.br/simba/web/sistema/pmp/8/individualfaunaoccurrence/255436
178562	Florianópolis	Santa Catarina	Spheniscus magellanicus	Sphenisciformes	2023-08-21	not applicable	cloacal swab	negative	PREVIR - MCTI	https://simba.petrobras.com.br/simba/web/sistema/pmp/8/individualfaunaoccurrence/253152
185839	Florianópolis	Santa Catarina	Spheniscus magellanicus	Sphenisciformes	2023-08-21	not applicable	cloacal swab	negative	PREVIR - MCTI	https://simba.petrobras.com.br/simba/web/sistema/pmp/8/individualfaunaoccurrence/256138
109253	Florianópolis	Santa Catarina	Spheniscus magellanicus	Sphenisciformes	2023-08-21	not applicable	cloacal swab	negative	PREVIR - MCTI	https://simba.petrobras.com.br/simba/web/sistema/pmp/8/individualfaunaoccurrence/256283
136142	Florianópolis	Santa Catarina	Spheniscus magellanicus	Sphenisciformes	2023-08-21	not applicable	cloacal swab	negative	PREVIR - MCTI	https://simba.petrobras.com.br/simba/web/sistema/pmp/8/individualfaunaoccurrence/256401
108353	Florianópolis	Santa Catarina	Spheniscus magellanicus	Sphenisciformes	2023-08-22	not applicable	cloacal swab	negative	PREVIR - MCTI	https://simba.petrobras.com.br/simba/web/sistema/pmp/8/individualfaunaoccurrence/257338
42125020007	Penha	Santa Catarina	Vanellus chilensis	Charadriiformes	not informed	2023-08-29	not informed	positive	LFDA-SP	Not available
176387	Laguna	Santa Catarina	Larus dominicanus	Charadriiformes	2023-08-31	not applicable	cloacal swab	negative	PREVIR - MCTI	https://simba.petrobras.com.br/simba/web/sistema/pmp/8/individualfaunaoccurrence/257079
172721	Biguaçu	Santa Catarina	Spheniscus magellanicus	Sphenisciformes	2023-08-31	not applicable	cloacal swab	negative	PREVIR - MCTI	https://simba.petrobras.com.br/simba/web/sistema/pmp/8/individualfaunaoccurrence/257328
127856	Imbituba	Santa Catarina	Spheniscus magellanicus	Sphenisciformes	2023-08-31	not applicable	cloacal swab	negative	PREVIR - MCTI	https://simba.petrobras.com.br/simba/web/sistema/pmp/8/individualfaunaoccurrence/257190
136900	Palhoça	Santa Catarina	Spheniscus magellanicus	Sphenisciformes	2023-08-31	not applicable	cloacal swab	negative	PREVIR - MCTI	https://simba.petrobras.com.br/simba/web/sistema/pmp/8/individualfaunaoccurrence/257412
136938	Garopaba	Santa Catarina	Spheniscus magellanicus	Sphenisciformes	2023-08-31	not applicable	cloacal swab	negative	PREVIR - MCTI	https://simba.petrobras.com.br/simba/web/sistema/pmp/8/individualfaunaoccurrence/257608
60992	Imbituba	Santa Catarina	Spheniscus magellanicus	Sphenisciformes	2023-08-31	not applicable	cloacal swab	negative	PREVIR - MCTI	https://simba.petrobras.com.br/simba/web/sistema/pmp/8/individualfaunaoccurrence/257697
61448	Palhoça	Santa Catarina	Spheniscus magellanicus	Sphenisciformes	2023-08-31	not applicable	cloacal swab	negative	PREVIR - MCTI	https://simba.petrobras.com.br/simba/web/sistema/pmp/8/individualfaunaoccurrence/259506
124166	Florianópolis	Santa Catarina	Larus dominicanus	Charadriiformes	2023-09-03	not applicable	cloacal swab	negative	PREVIR - MCTI	https://simba.petrobras.com.br/simba/web/sistema/pmp/8/individualfaunaoccurrence/257825
175512	Florianópolis	Santa Catarina	Spheniscus magellanicus	Sphenisciformes	2023-09-03	not applicable	cloacal swab	negative	PREVIR - MCTI	https://simba.petrobras.com.br/simba/web/sistema/pmp/8/individualfaunaoccurrence/258538
189067	Florianópolis	Santa Catarina	Spheniscus magellanicus	Sphenisciformes	2023-09-03	not applicable	cloacal swab	negative	PREVIR - MCTI	https://simba.petrobras.com.br/simba/web/sistema/pmp/8/individualfaunaoccurrence/259393
175473	Florianópolis	Santa Catarina	Spheniscus magellanicus	Sphenisciformes	2023-09-03	not applicable	cloacal swab	negative	PREVIR - MCTI	https://simba.petrobras.com.br/simba/web/sistema/pmp/8/individualfaunaoccurrence/259940
173513	Florianópolis	Santa Catarina	Spheniscus magellanicus	Sphenisciformes	2023-09-03	not applicable	cloacal swab	negative	PREVIR - MCTI	https://simba.petrobras.com.br/simba/web/sistema/pmp/8/individualfaunaoccurrence/258452
83495	Navegantes	Santa Catarina	Sterna hirundinacea	Charadriiformes	2023-09-03	not applicable	cloacal swab	negative	PREVIR - MCTI	https://simba.petrobras.com.br/simba/web/sistema/pmp/8/individualfaunaoccurrence/249786
132689	Penha	Santa Catarina	Spheniscus magellanicus	Sphenisciformes	2023-09-03	not applicable	cloacal swab	negative	PREVIR - MCTI	https://simba.petrobras.com.br/simba/web/sistema/pmp/8/individualfaunaoccurrence/259712
42073040007	Penha	Santa Catarina	Sterna hirundinacea	Charadriiformes	not informed	2023-09-05	not informed	positive	LFDA-SP	Not available
64030	Garopaba	Santa Catarina	Larus dominicanus	Charadriiformes	2023-09-17	not applicable	cloacal swab	negative	PREVIR - MCTI	https://simba.petrobras.com.br/simba/web/sistema/pmp/8/individualfaunaoccurrence/262676
175112	Penha	Santa Catarina	Thalasseus acuflavidus	Charadriiformes	2023-09-17	not applicable	cloacal swab	negative	PREVIR - MCTI	https://simba.petrobras.com.br/simba/web/sistema/pmp/8/individualfaunaoccurrence/263054
192338	Penha	Santa Catarina	Sterna hirundinacea	Charadriiformes	2023-09-17	not applicable	cloacal swab	negative	PREVIR - MCTI	https://simba.petrobras.com.br/simba/web/sistema/pmp/8/individualfaunaoccurrence/263421
132693	Navegantes	Santa Catarina	Fregata magnificens	Suliformes	2023-09-17	not applicable	cloacal swab	negative	PREVIR - MCTI	https://simba.petrobras.com.br/simba/web/sistema/pmp/8/individualfaunaoccurrence/263429
193267	Barra Velha	Santa Catarina	Sterna hirundo	Charadriiformes	2023-09-17	not applicable	cloacal swab	negative	PREVIR - MCTI	https://simba.petrobras.com.br/simba/web/sistema/pmp/8/individualfaunaoccurrence/262719
159774	São Francisco do Sul	Santa Catarina	Spheniscus magellanicus	Sphenisciformes	2023-09-17	not applicable	cloacal swab	negative	PREVIR - MCTI	https://simba.petrobras.com.br/simba/web/sistema/pmp/8/individualfaunaoccurrence/263470
42094090024	Laguna	Santa Catarina	Sterna hirundinacea	Charadriiformes	not informed	2023-09-18	not informed	positive	LFDA-SP	Not available
193490	Florianópolis	Santa Catarina	Sula leucogaster	Suliformes	2023-09-18	not applicable	cloacal swab	negative	PREVIR - MCTI	https://simba.petrobras.com.br/simba/web/sistema/pmp/8/individualfaunaoccurrence/264591
42083020010	Itapema	Santa Catarina	Sterna hirundinacea	Charadriiformes	not informed	2023-09-23	not informed	positive	LFDA-SP	Not available
42162060008	São Francisco do Sul	Santa Catarina	Sula leucogaster	Charadriiformes	not informed	2023-09-27	not informed	positive	LFDA-SP	Not available
42125020008	Penha	Santa Catarina	Thalasseus acuflavidus	Charadriiformes	not informed	2023-09-29	not informed	positive	LFDA-SP	Not available
159469	Navegantes	Santa Catarina	Spheniscus magellanicus	Sphenisciformes	2023-10-01	not applicable	cloacal swab	negative	PREVIR - MCTI	https://simba.petrobras.com.br/simba/web/sistema/pmp/8/individualfaunaoccurrence/266343
185301	Penha	Santa Catarina	Spheniscus magellanicus	Sphenisciformes	2023-10-01	not applicable	cloacal swab	negative	PREVIR - MCTI	https://simba.petrobras.com.br/simba/web/sistema/pmp/8/individualfaunaoccurrence/266663
125110	Penha	Santa Catarina	Spheniscus magellanicus	Sphenisciformes	2023-10-01	not applicable	cloacal swab	negative	PREVIR - MCTI	https://simba.petrobras.com.br/simba/web/sistema/pmp/8/individualfaunaoccurrence/266572
159774	São Francisco do Sul	Santa Catarina	Spheniscus magellanicus	Sphenisciformes	2023-10-01	not applicable	cloacal swab	negative	PREVIR - MCTI	https://simba.petrobras.com.br/simba/web/sistema/pmp/8/individualfaunaoccurrence/263470
194269	Barra do Sul	Santa Catarina	Larus dominicanus	Charadriiformes	2023-10-01	not applicable	cloacal swab	negative	PREVIR - MCTI	https://simba.petrobras.com.br/simba/web/sistema/pmp/8/individualfaunaoccurrence/264896
127661	São Francisco do Sul	Santa Catarina	Spheniscus magellanicus	Sphenisciformes	2023-10-01	not applicable	cloacal swab	negative	PREVIR - MCTI	https://simba.petrobras.com.br/simba/web/sistema/pmp/8/individualfaunaoccurrence/266097
159784	São Francisco do Sul	Santa Catarina	Sula leucogaster	Suliformes	2023-10-01	not applicable	cloacal swab	negative	PREVIR - MCTI	https://simba.petrobras.com.br/simba/web/sistema/pmp/8/individualfaunaoccurrence/266660
125492	São Francisco do Sul	Santa Catarina	Sula leucogaster	Suliformes	2023-10-01	not applicable	cloacal swab	negative	PREVIR - MCTI	https://simba.petrobras.com.br/simba/web/sistema/pmp/8/individualfaunaoccurrence/266788
129150	São Francisco do Sul	Santa Catarina	Sula leucogaster	Suliformes	2023-10-01	not applicable	cloacal swab	negative	PREVIR - MCTI	https://simba.petrobras.com.br/simba/web/sistema/pmp/8/individualfaunaoccurrence/267044
LABZO 064	Balneário Arroio do Silva	Santa Catarina	Spheniscus magellanicus	Sphenisciformes	2023-10-01	not applicable	cloacal swab	negative	PREVIR - MCTI	Not available
143724	Imbituba	Santa Catarina	Spheniscus magellanicus	Sphenisciformes	2023-10-01	not applicable	cloacal swab	negative	PREVIR - MCTI	https://simba.petrobras.com.br/simba/web/sistema/pmp/8/individualfaunaoccurrence/266142
143724	Biguaçu	Santa Catarina	Larus dominicanus	Charadriiformes	2023-10-01	not applicable	cloacal swab	negative	PREVIR - MCTI	https://simba.petrobras.com.br/simba/web/sistema/pmp/8/individualfaunaoccurrence/266142
144037	Florianópolis	Santa Catarina	Larus dominicanus	Charadriiformes	2023-10-02	not applicable	cloacal swab	negative	PREVIR - MCTI	https://simba.petrobras.com.br/simba/web/sistema/pmp/8/individualfaunaoccurrence/266819
143773	Florianópolis	Santa Catarina	Spheniscus magellanicus	Sphenisciformes	2023-10-02	not applicable	cloacal swab	negative	PREVIR - MCTI	https://simba.petrobras.com.br/simba/web/sistema/pmp/8/individualfaunaoccurrence/266806
185504	Florianópolis	Santa Catarina	Spheniscus magellanicus	Sphenisciformes	2023-10-02	not applicable	cloacal swab	negative	PREVIR - MCTI	https://simba.petrobras.com.br/simba/web/sistema/pmp/8/individualfaunaoccurrence/266412
136082	Florianópolis	Santa Catarina	Spheniscus magellanicus	Sphenisciformes	2023-10-02	not applicable	cloacal swab	negative	PREVIR - MCTI	https://simba.petrobras.com.br/simba/web/sistema/pmp/8/individualfaunaoccurrence/265328
144636	Florianópolis	Santa Catarina	Spheniscus magellanicus	Sphenisciformes	2023-10-02	not applicable	cloacal swab	negative	PREVIR - MCTI	https://simba.petrobras.com.br/simba/web/sistema/pmp/8/individualfaunaoccurrence/267214
42020570004	Balneário Barra do Sul	Santa Catarina	Sterna hirundinacea	Charadriiformes	not informed	2023-10-06	not informed	positive	LFDA-SP	Not available
42020570004	Barra Velha	Santa Catarina	Thalasseus acuflavidus	Charadriiformes	not informed	2023-10-06	not informed	positive	LFDA-SP	Not available
174594	Laguna	Santa Catarina	Larus dominicanus	Charadriiformes	2023-10-08	not applicable	cloacal swab	negative	PREVIR - MCTI	https://simba.petrobras.com.br/simba/web/sistema/pmp/8/individualfaunaoccurrence/268091
174537	Laguna	Santa Catarina	Larus dominicanus	Charadriiformes	2023-10-08	not applicable	cloacal swab	negative	PREVIR - MCTI	https://simba.petrobras.com.br/simba/web/sistema/pmp/8/individualfaunaoccurrence/268070
144641	Florianópolis	Santa Catarina	Spheniscus magellanicus	Sphenisciformes	2023-10-16	not applicable	cloacal swab	negative	PREVIR - MCTI	https://simba.petrobras.com.br/simba/web/sistema/pmp/8/individualfaunaoccurrence/267219
144696	Florianópolis	Santa Catarina	Thalassarche melanophris	Procellariiformes	2023-10-16	not applicable	cloacal swab	negative	PREVIR - MCTI	https://simba.petrobras.com.br/simba/web/sistema/pmp/8/individualfaunaoccurrence/267640
184048	Florianópolis	Santa Catarina	Phimosus infuscatus	Pelecaniformes	2023-10-16	not applicable	cloacal swab	negative	PREVIR - MCTI	https://simba.petrobras.com.br/simba/web/sistema/pmp/8/individualfaunaoccurrence/268328
142790	Florianópolis	Santa Catarina	Larus dominicanus	Charadriiformes	2023-10-16	not applicable	cloacal swab	negative	PREVIR - MCTI	https://simba.petrobras.com.br/simba/web/sistema/pmp/8/individualfaunaoccurrence/269569
136207	Florianópolis	Santa Catarina	Spheniscus magellanicus	Sphenisciformes	2023-10-16	not applicable	cloacal swab	negative	PREVIR - MCTI	https://simba.petrobras.com.br/simba/web/sistema/pmp/8/individualfaunaoccurrence/269572
136208	Florianópolis	Santa Catarina	Spheniscus magellanicus	Sphenisciformes	2023-10-16	not applicable	cloacal swab	negative	PREVIR - MCTI	https://simba.petrobras.com.br/simba/web/sistema/pmp/8/individualfaunaoccurrence/269573
144906	Governador Celso Ramos	Santa Catarina	Larus dominicanus	Charadriiformes	2023-10-16	not applicable	cloacal swab	negative	PREVIR - MCTI	https://simba.petrobras.com.br/simba/web/sistema/pmp/8/individualfaunaoccurrence/267392
69151	Balneário Camboriú	Santa Catarina	Larus dominicanus	Charadriiformes	2023-10-16	not applicable	cloacal swab	negative	PREVIR - MCTI	https://simba.petrobras.com.br/simba/web/sistema/pmp/8/individualfaunaoccurrence/267587
127604	Navegantes	Santa Catarina	Larus dominicanus	Charadriiformes	2023-10-16	not applicable	cloacal swab	negative	PREVIR - MCTI	https://simba.petrobras.com.br/simba/web/sistema/pmp/8/individualfaunaoccurrence/267434
133323	Penha	Santa Catarina	Fregata magnificens	Suliformes	2023-10-16	not applicable	cloacal swab	negative	PREVIR - MCTI	https://simba.petrobras.com.br/simba/web/sistema/pmp/8/individualfaunaoccurrence/267781
126407	Penha	Santa Catarina	Larus dominicanus	Charadriiformes	2023-10-16	not applicable	cloacal swab	negative	PREVIR - MCTI	https://simba.petrobras.com.br/simba/web/sistema/pmp/8/individualfaunaoccurrence/267919
170336	Barra Velha	Santa Catarina	Pterodroma sp	Procellariiformes	2023-10-16	not applicable	cloacal swab	negative	PREVIR - MCTI	https://simba.petrobras.com.br/simba/web/sistema/pmp/8/individualfaunaoccurrence/268392
128344	Balneário Piçarras	Santa Catarina	Fregata magnificens	Suliformes	2023-10-16	not applicable	cloacal swab	negative	PREVIR - MCTI	https://simba.petrobras.com.br/simba/web/sistema/pmp/8/individualfaunaoccurrence/268483
69153	Itajaí	Santa Catarina	Phimosus infuscatus	Pelecaniformes	2023-10-16	not applicable	cloacal swab	negative	PREVIR - MCTI	https://simba.petrobras.com.br/simba/web/sistema/pmp/8/individualfaunaoccurrence/269504
177496	Imbituba	Santa Catarina	Larus dominicanus	Charadriiformes	2023-10-16	not applicable	cloacal swab	negative	PREVIR - MCTI	https://simba.petrobras.com.br/simba/web/sistema/pmp/8/individualfaunaoccurrence/269000
LABZOO 066	Laguna	Santa Catarina	Spheniscus magellanicus	Sphenisciformes	2023-10-16	not applicable	cloacal swab	negative	PREVIR - MCTI	Not available
42082030006	Itajaí	Santa Catarina	Thalasseus maximus	Charadriiformes	not informed	2023-10-19	not informed	positive	LFDA-SP	Not available
42054070035	Florianópolis	Santa Catarina	Sterna hirundinacea	Charadriiformes	not informed	2023-10-23	not informed	positive	LFDA-SP	Not available
42084500008	Itapoá	Santa Catarina	Sula leucogaster	Charadriiformes	not informed	2023-10-25	not informed	positive	LFDA-SP	Not available
122801	Imbituba	Santa Catarina	Larus dominicanus	Charadriiformes	2023-10-30	not applicable	cloacal swab	negative	PREVIR - MCTI	https://simba.petrobras.com.br/simba/web/sistema/pmp/8/individualfaunaoccurrence/269973
136664	Laguna	Santa Catarina	Larus dominicanus	Charadriiformes	2023-10-30	not applicable	cloacal swab	negative	PREVIR - MCTI	https://simba.petrobras.com.br/simba/web/sistema/pmp/8/individualfaunaoccurrence/269667
145488	Garopaba	Santa Catarina	Larus dominicanus	Charadriiformes	2023-10-30	not applicable	cloacal swab	negative	PREVIR - MCTI	https://simba.petrobras.com.br/simba/web/sistema/pmp/8/individualfaunaoccurrence/270881
145900	Palhoça	Santa Catarina	Larus dominicanus	Charadriiformes	2023-10-30	not applicable	cloacal swab	negative	PREVIR - MCTI	https://simba.petrobras.com.br/simba/web/sistema/pmp/8/individualfaunaoccurrence/270930
134960	Porto Belo	Santa Catarina	Fregata magnificens	Suliformes	2023-10-30	not applicable	cloacal swab	negative	PREVIR - MCTI	https://simba.petrobras.com.br/simba/web/sistema/pmp/8/individualfaunaoccurrence/269739
139577	Piçarras	Santa Catarina	Puffinus puffinus	Procellariiformes	2023-10-30	not applicable	cloacal swab	negative	PREVIR - MCTI	https://simba.petrobras.com.br/simba/web/sistema/pmp/8/individualfaunaoccurrence/271729
130006	São Francisco do Sul	Santa Catarina	Larus dominicanus	Charadriiformes	2023-11-05	not applicable	cloacal swab	negative	PREVIR - MCTI	https://simba.petrobras.com.br/simba/web/sistema/pmp/8/individualfaunaoccurrence/269678
189812	São Francisco do Sul	Santa Catarina	Fregata magnificens	Suliformes	2023-11-05	not applicable	cloacal swab	negative	PREVIR - MCTI	https://simba.petrobras.com.br/simba/web/sistema/pmp/8/individualfaunaoccurrence/269394
130423	São Francisco do Sul	Santa Catarina	Fregata magnificens	Suliformes	2023-11-05	not applicable	cloacal swab	negative	PREVIR - MCTI	https://simba.petrobras.com.br/simba/web/sistema/pmp/8/individualfaunaoccurrence/271469
130418	São Francisco do Sul	Santa Catarina	Puffinus puffinus	Procellariiformes	2023-11-05	not applicable	cloacal swab	negative	PREVIR - MCTI	https://simba.petrobras.com.br/simba/web/sistema/pmp/8/individualfaunaoccurrence/271467
ID 123240	Laguna	Santa Catarina	Larus dominicanus	Charadriiformes	2023-11-06	not applicable	cloacal swab	negative	PREVIR - MCTI	https://simba.petrobras.com.br/simba/web/sistema/pmp/8/individualfaunaoccurrence/272334
42125020010	Penha	Santa Catarina	Sterna hirundo	Charadriiformes	not informed	2023-11-09	not informed	positive	LFDA-SP	Not available
131212	Florianópolis	Santa Catarina	Puffinus puffinus	Procellariiformes	2023-11-12	not applicable	cloacal swab	negative	PREVIR - MCTI	https://simba.petrobras.com.br/simba/web/sistema/pmp/8/individualfaunaoccurrence/272887
131222	Florianópolis	Santa Catarina	Procellaria aequinoctialis	Procellariiformes	2023-11-12	not applicable	cloacal swab	negative	PREVIR - MCTI	https://simba.petrobras.com.br/simba/web/sistema/pmp/8/individualfaunaoccurrence/273554
204387	Florianópolis	Santa Catarina	Fregata magnificens	Suliformes	2023-11-12	not applicable	cloacal swab	negative	PREVIR - MCTI	https://simba.petrobras.com.br/simba/web/sistema/pmp/8/individualfaunaoccurrence/272888
134382	Florianópolis	Santa Catarina	Larus dominicanus	Charadriiformes	2023-11-12	not applicable	cloacal swab	negative	PREVIR - MCTI	https://simba.petrobras.com.br/simba/web/sistema/pmp/8/individualfaunaoccurrence/273030
131239	Florianópolis	Santa Catarina	Larus dominicanus	Charadriiformes	2023-11-12	not applicable	cloacal swab	negative	PREVIR - MCTI	https://simba.petrobras.com.br/simba/web/sistema/pmp/8/individualfaunaoccurrence/273806
158700	Bombinhas	Santa Catarina	Larus dominicanus	Charadriiformes	2023-11-12	not applicable	cloacal swab	negative	PREVIR - MCTI	https://simba.petrobras.com.br/simba/web/sistema/pmp/8/individualfaunaoccurrence/272600
179354	Itajaí	Santa Catarina	Fregata magnificens	Suliformes	2023-11-12	not applicable	cloacal swab	negative	PREVIR - MCTI	https://simba.petrobras.com.br/simba/web/sistema/pmp/8/individualfaunaoccurrence/272229
208533	Governador Celso Ramos	Santa Catarina	Larus dominicanus	Charadriiformes	2023-11-19	not applicable	cloacal swab	negative	PREVIR - MCTI	https://simba.petrobras.com.br/simba/web/sistema/pmp/8/individualfaunaoccurrence/274680
126925	Itajaí	Santa Catarina	Larus dominicanus	Charadriiformes	2023-11-19	not applicable	cloacal swab	negative	PREVIR - MCTI	https://simba.petrobras.com.br/simba/web/sistema/pmp/8/individualfaunaoccurrence/274622
179354	Itajaí	Santa Catarina	Fregata magnificens	Suliformes	2023-11-19	not applicable	cloacal swab	negative	PREVIR - MCTI	https://simba.petrobras.com.br/simba/web/sistema/pmp/8/individualfaunaoccurrence/272229
122127	Navegantes	Santa Catarina	Fregata magnificens	Suliformes	2023-11-19	not applicable	cloacal swab	negative	PREVIR - MCTI	https://simba.petrobras.com.br/simba/web/sistema/pmp/8/individualfaunaoccurrence/274224
151810	Penha	Santa Catarina	Fregata magnificens	Suliformes	2023-11-19	not applicable	cloacal swab	negative	PREVIR - MCTI	https://simba.petrobras.com.br/simba/web/sistema/pmp/8/individualfaunaoccurrence/274314
158700	Bombinhas	Santa Catarina	Larus dominicanus	Charadriiformes	2023-11-19	not applicable	cloacal swab	negative	PREVIR - MCTI	https://simba.petrobras.com.br/simba/web/sistema/pmp/8/individualfaunaoccurrence/272600
151976	Navegantes	Santa Catarina	Rynchops niger	Charadriiformes	2023-11-19	not applicable	cloacal swab	negative	PREVIR - MCTI	https://simba.petrobras.com.br/simba/web/sistema/pmp/8/individualfaunaoccurrence/275046
131222	Florianópolis	Santa Catarina	Procellaria aequinoctialis	Procellariiformes	2023-11-20	not applicable	cloacal swab	negative	PREVIR - MCTI	https://simba.petrobras.com.br/simba/web/sistema/pmp/8/individualfaunaoccurrence/273554
131212	Florianópolis	Santa Catarina	Puffinus puffinus	Procellariiformes	2023-11-20	not applicable	cloacal swab	negative	PREVIR - MCTI	https://simba.petrobras.com.br/simba/web/sistema/pmp/8/individualfaunaoccurrence/272887
134382	Florianópolis	Santa Catarina	Larus dominicanus	Charadriiformes	2023-11-20	not applicable	cloacal swab	negative	PREVIR - MCTI	https://simba.petrobras.com.br/simba/web/sistema/pmp/8/individualfaunaoccurrence/273030
131239	Florianópolis	Santa Catarina	Larus dominicanus	Charadriiformes	2023-11-20	not applicable	cloacal swab	negative	PREVIR - MCTI	https://simba.petrobras.com.br/simba/web/sistema/pmp/8/individualfaunaoccurrence/273806
204387	Florianópolis	Santa Catarina	Fregata magnificens	Suliformes	2023-11-20	not applicable	cloacal swab	negative	PREVIR - MCTI	https://simba.petrobras.com.br/simba/web/sistema/pmp/8/individualfaunaoccurrence/272888
ID 123240	Laguna	Santa Catarina	Larus dominicanus	Charadriiformes	2023-11-20	not applicable	cloacal swab	negative	PREVIR - MCTI	https://simba.petrobras.com.br/simba/web/sistema/pmp/8/individualfaunaoccurrence/272334
ID 082835	Laguna	Santa Catarina	Larus dominicanus	Charadriiformes	2023-11-20	not applicable	cloacal swab	negative	PREVIR - MCTI	https://simba.petrobras.com.br/simba/web/sistema/pmp/8/individualfaunaoccurrence/273699
ID 082957	Laguna	Santa Catarina	Larus dominicanus	Charadriiformes	2023-11-20	not applicable	cloacal swab	negative	PREVIR - MCTI	https://simba.petrobras.com.br/simba/web/sistema/pmp/8/individualfaunaoccurrence/274177
ID 087309	Laguna	Santa Catarina	Larus dominicanus	Charadriiformes	2023-11-27	not applicable	cloacal swab	negative	PREVIR - MCTI	https://simba.petrobras.com.br/simba/web/sistema/pmp/8/individualfaunaoccurrence/275985
ID 151664	Biguaçu	Santa Catarina	Larus dominicanus	Charadriiformes	2023-11-27	not applicable	cloacal swab	negative	PREVIR - MCTI	https://simba.petrobras.com.br/simba/web/sistema/pmp/8/individualfaunaoccurrence/276250
ID 087313	Laguna	Santa Catarina	Larus dominicanus	Charadriiformes	2023-11-27	not applicable	cloacal swab	negative	PREVIR - MCTI	https://simba.petrobras.com.br/simba/web/sistema/pmp/8/individualfaunaoccurrence/275986
144911	Governador Celso Ramos	Santa Catarina	Larus dominicanus	Charadriiformes	2023-12-04	not applicable	cloacal swab	negative	PREVIR - MCTI	https://simba.petrobras.com.br/simba/web/sistema/pmp/8/individualfaunaoccurrence/275360
124074	Piçarras	Santa Catarina	Fregata magnificens	Suliformes	2023-12-04	not applicable	cloacal swab	negative	PREVIR - MCTI	https://simba.petrobras.com.br/simba/web/sistema/pmp/8/individualfaunaoccurrence/276497
128642	Penha	Santa Catarina	Larus dominicanus	Charadriiformes	2023-12-04	not applicable	cloacal swab	negative	PREVIR - MCTI	https://simba.petrobras.com.br/simba/web/sistema/pmp/8/individualfaunaoccurrence/277388
206350	Porto Belo	Santa Catarina	Larus dominicanus	Charadriiformes	2023-12-04	not applicable	cloacal swab	negative	PREVIR - MCTI	https://simba.petrobras.com.br/simba/web/sistema/pmp/8/individualfaunaoccurrence/277396
138377	São Francisco do Sul	Santa Catarina	Spheniscus magellanicus	Sphenisciformes	2023-12-04	not applicable	cloacal swab	negative	PREVIR - MCTI	https://simba.petrobras.com.br/simba/web/sistema/pmp/8/individualfaunaoccurrence/275454
197431	Itapoá	Santa Catarina	Larus dominicanus	Charadriiformes	2023-12-04	not applicable	cloacal swab	negative	PREVIR - MCTI	https://simba.petrobras.com.br/simba/web/sistema/pmp/8/individualfaunaoccurrence/273357
PREVIR - MCTI: National Network for Virus Surveillance in Wild Animals (PREVIR network ) - Ministry of Science, Technology, and Innovation (MCTI-Brazil).
LFDA-SP: Federal Agricultural Defense Laboratory of Campinas, São Paulo (Official laboratory responsible for investigating suspected Avian Respiratory and Nervous Syndrome and Newcastle Disease of the Official Veterinary Service of the Ministry of Livestock and Agriculture).
